# Supplementary material for: Exploring the Ecological Impacts of Herbicides on Antibiotic Resistance Genes and Microbial Communities
Source: Life (Basel). 2025 Mar 26;15(4):547. doi: 10.3390/life15040547 (PMC12028981; doi:10.3390/life15040547)
Supplement: Supplementary file 1 [file life-15-00547-s001.zip]

Archive with 1 entries (1 files):
- life-3523343-supplementary.xlsx
