# Supplementary material for: Exploring the Ecological Impacts of Herbicides on Antibiotic Resistance Genes and Microbial Communities
Source: Life (Basel). 2025 Mar 26;15(4):547. doi: 10.3390/life15040547 (PMC12028981; doi:10.3390/life15040547)
Supplement: Supplementary file 1 [file life-15-00547-s001.zip › life-3523343-supplementary.xlsx]

## Sheet: Table S1
Table S1. Information of the tested datasets
Source	Sample ID	Sample Type	Accession Number	Location	Collection Date	Sequencing Platform	Type of herbicides	Mode of Action
NCBI_SRA	CK_Qingdao	soil	SRR11829106	Qingdao,China	2018-11-29	Illumina HiSeq 2500	blank	\
NCBI_SRA	S_Qingdao	soil	SRR11829107	Qingdao,China	2018-11-29	Illumina HiSeq 2500	acetochlor (chloroacetamide herbicides)	The inhibition of very-long-chain fatty acid (VLCFA) synthesis in plants disrupts the normal formation of cellular and organelle membranes.
NCBI_SRA	S_Qingdao	soil	SRR11829108	Qingdao,China	2018-11-29	Illumina HiSeq 2500	acetochlor (chloroacetamide herbicides)	The inhibition of very-long-chain fatty acid (VLCFA) synthesis in plants disrupts the normal formation of cellular and organelle membranes.
NCBI_SRA	S_Qingdao	soil	SRR11829109	Qingdao,China	2018-11-29	Illumina HiSeq 2500	acetochlor (chloroacetamide herbicides)	The inhibition of very-long-chain fatty acid (VLCFA) synthesis in plants disrupts the normal formation of cellular and organelle membranes.
NCBI_SRA	S_Qingdao	soil	SRR11829110	Qingdao,China	2018-11-29	Illumina HiSeq 2500	acetochlor (chloroacetamide herbicides)	The inhibition of very-long-chain fatty acid (VLCFA) synthesis in plants disrupts the normal formation of cellular and organelle membranes.
NCBI_SRA	S_Qingdao	soil	SRR11829111	Qingdao,China	2018-11-29	Illumina HiSeq 2500	S-metolachlor (chloroacetamide herbicides)	The inhibition of very-long-chain fatty acid (VLCFA) synthesis in plants disrupts the normal formation of cellular and organelle membranes.
NCBI_SRA	S_Qingdao	soil	SRR11829112	Qingdao,China	2018-11-29	Illumina HiSeq 2500	acetochlor (chloroacetamide herbicides)	The inhibition of very-long-chain fatty acid (VLCFA) synthesis in plants disrupts the normal formation of cellular and organelle membranes.
NCBI_SRA	S_Qingdao	soil	SRR11829113	Qingdao,China	2018-11-29	Illumina HiSeq 2500	acetochlor (chloroacetamide herbicides)	The inhibition of very-long-chain fatty acid (VLCFA) synthesis in plants disrupts the normal formation of cellular and organelle membranes.
NCBI_SRA	S_Qingdao	soil	SRR11829114	Qingdao,China	2018-11-29	Illumina HiSeq 2500	acetochlor (chloroacetamide herbicides)	The inhibition of very-long-chain fatty acid (VLCFA) synthesis in plants disrupts the normal formation of cellular and organelle membranes.
NCBI_SRA	S_Qingdao	soil	SRR11829115	Qingdao,China	2018-11-29	Illumina HiSeq 2500	acetochlor (chloroacetamide herbicides)	The inhibition of very-long-chain fatty acid (VLCFA) synthesis in plants disrupts the normal formation of cellular and organelle membranes.
NCBI_SRA	S_Qingdao	soil	SRR11829116	Qingdao,China	2018-11-29	Illumina HiSeq 2500	S-metolachlor (chloroacetamide herbicides)	The inhibition of very-long-chain fatty acid (VLCFA) synthesis in plants disrupts the normal formation of cellular and organelle membranes.
NCBI_SRA	S_Qingdao	soil	SRR11829117	Qingdao,China	2018-11-29	Illumina HiSeq 2500	S-metolachlor (chloroacetamide herbicides)	The inhibition of very-long-chain fatty acid (VLCFA) synthesis in plants disrupts the normal formation of cellular and organelle membranes.
NCBI_SRA	S_Qingdao	soil	SRR11829118	Qingdao,China	2018-11-29	Illumina HiSeq 2500	S-metolachlor (chloroacetamide herbicides)	The inhibition of very-long-chain fatty acid (VLCFA) synthesis in plants disrupts the normal formation of cellular and organelle membranes.
NCBI_SRA	S_Qingdao	soil	SRR11829119	Qingdao,China	2018-11-29	Illumina HiSeq 2500	S-metolachlor (chloroacetamide herbicides)	The inhibition of very-long-chain fatty acid (VLCFA) synthesis in plants disrupts the normal formation of cellular and organelle membranes.
NCBI_SRA	S_Qingdao	soil	SRR11829120	Qingdao,China	2018-11-29	Illumina HiSeq 2500	S-metolachlor (chloroacetamide herbicides)	The inhibition of very-long-chain fatty acid (VLCFA) synthesis in plants disrupts the normal formation of cellular and organelle membranes.
NCBI_SRA	CK_Qingdao	soil	SRR11829121	Qingdao,China	2018-11-29	Illumina HiSeq 2500	blank	\
NCBI_SRA	S_Qingdao	soil	SRR11829122	Qingdao,China	2018-11-29	Illumina HiSeq 2500	acetochlor (chloroacetamide herbicides)	The inhibition of very-long-chain fatty acid (VLCFA) synthesis in plants disrupts the normal formation of cellular and organelle membranes.
NCBI_SRA	S_Qingdao	soil	SRR11829123	Qingdao,China	2018-11-29	Illumina HiSeq 2500	acetochlor (chloroacetamide herbicides)	The inhibition of very-long-chain fatty acid (VLCFA) synthesis in plants disrupts the normal formation of cellular and organelle membranes.
NCBI_SRA	S_Qingdao	soil	SRR11829124	Qingdao,China	2018-11-29	Illumina HiSeq 2500	acetochlor (chloroacetamide herbicides)	The inhibition of very-long-chain fatty acid (VLCFA) synthesis in plants disrupts the normal formation of cellular and organelle membranes.
NCBI_SRA	S_Qingdao	soil	SRR11829125	Qingdao,China	2018-11-29	Illumina HiSeq 2500	acetochlor (chloroacetamide herbicides)	The inhibition of very-long-chain fatty acid (VLCFA) synthesis in plants disrupts the normal formation of cellular and organelle membranes.
NCBI_SRA	S_Qingdao	soil	SRR11829126	Qingdao,China	2018-11-29	Illumina HiSeq 2500	S-metolachlor (chloroacetamide herbicides)	The inhibition of very-long-chain fatty acid (VLCFA) synthesis in plants disrupts the normal formation of cellular and organelle membranes.
NCBI_SRA	S_Qingdao	soil	SRR11829127	Qingdao,China	2018-11-29	Illumina HiSeq 2500	S-metolachlor (chloroacetamide herbicides)	The inhibition of very-long-chain fatty acid (VLCFA) synthesis in plants disrupts the normal formation of cellular and organelle membranes.
NCBI_SRA	S_Qingdao	soil	SRR11829128	Qingdao,China	2018-11-29	Illumina HiSeq 2500	acetochlor (chloroacetamide herbicides)	The inhibition of very-long-chain fatty acid (VLCFA) synthesis in plants disrupts the normal formation of cellular and organelle membranes.
NCBI_SRA	S_Qingdao	soil	SRR11829129	Qingdao,China	2018-11-29	Illumina HiSeq 2500	S-metolachlor (chloroacetamide herbicides)	The inhibition of very-long-chain fatty acid (VLCFA) synthesis in plants disrupts the normal formation of cellular and organelle membranes.
NCBI_SRA	S_Qingdao	soil	SRR11829130	Qingdao,China	2018-11-29	Illumina HiSeq 2500	S-metolachlor (chloroacetamide herbicides)	The inhibition of very-long-chain fatty acid (VLCFA) synthesis in plants disrupts the normal formation of cellular and organelle membranes.
NCBI_SRA	CK_Qingdao	soil	SRR11829131	Qingdao,China	2018-11-29	Illumina HiSeq 2500	blank	\
NCBI_SRA	S_Qingdao	soil	SRR11829132	Qingdao,China	2018-11-29	Illumina HiSeq 2500	acetochlor (chloroacetamide herbicides)	The inhibition of very-long-chain fatty acid (VLCFA) synthesis in plants disrupts the normal formation of cellular and organelle membranes.
NCBI_SRA	S_Qingdao	soil	SRR11829133	Qingdao,China	2018-11-29	Illumina HiSeq 2500	acetochlor (chloroacetamide herbicides)	The inhibition of very-long-chain fatty acid (VLCFA) synthesis in plants disrupts the normal formation of cellular and organelle membranes.
NCBI_SRA	S_Qingdao	soil	SRR11829134	Qingdao,China	2018-11-29	Illumina HiSeq 2500	acetochlor (chloroacetamide herbicides)	The inhibition of very-long-chain fatty acid (VLCFA) synthesis in plants disrupts the normal formation of cellular and organelle membranes.
NCBI_SRA	S_Qingdao	soil	SRR11829135	Qingdao,China	2018-11-29	Illumina HiSeq 2500	acetochlor (chloroacetamide herbicides)	The inhibition of very-long-chain fatty acid (VLCFA) synthesis in plants disrupts the normal formation of cellular and organelle membranes.
NCBI_SRA	S_Qingdao	soil	SRR11829136	Qingdao,China	2018-11-29	Illumina HiSeq 2500	S-metolachlor (chloroacetamide herbicides)	The inhibition of very-long-chain fatty acid (VLCFA) synthesis in plants disrupts the normal formation of cellular and organelle membranes.
NCBI_SRA	S_Qingdao	soil	SRR11829137	Qingdao,China	2018-11-29	Illumina HiSeq 2500	S-metolachlor (chloroacetamide herbicides)	The inhibition of very-long-chain fatty acid (VLCFA) synthesis in plants disrupts the normal formation of cellular and organelle membranes.
NCBI_SRA	S_Qingdao	soil	SRR11829138	Qingdao,China	2018-11-29	Illumina HiSeq 2500	S-metolachlor (chloroacetamide herbicides)	The inhibition of very-long-chain fatty acid (VLCFA) synthesis in plants disrupts the normal formation of cellular and organelle membranes.
NCBI_SRA	S_Qingdao	soil	SRR11829139	Qingdao,China	2018-11-29	Illumina HiSeq 2500	S-metolachlor (chloroacetamide herbicides)	The inhibition of very-long-chain fatty acid (VLCFA) synthesis in plants disrupts the normal formation of cellular and organelle membranes.
NCBI_SRA	S_Qingdao	soil	SRR11829140	Qingdao,China	2018-11-29	Illumina HiSeq 2500	S-metolachlor (chloroacetamide herbicides)	The inhibition of very-long-chain fatty acid (VLCFA) synthesis in plants disrupts the normal formation of cellular and organelle membranes.
NCBI_SRA	CK_Qingdao	soil	SRR11829141	Qingdao,China	2018-11-29	Illumina HiSeq 2500	blank	\
NCBI_SRA	S_Haikou	soil	SRR12456136	Haikou,China	2020-08-14	Illumina MiSeq	glyphosate (Organophosphorous herbicides)	Inhibition of 5-enolpyruvylshikimate-3-phosphate synthase (EPSPS) disrupts the shikimate pathway in plants, thereby blocking the synthesis of aromatic amino acids essential for protein production and plant growth.
NCBI_SRA	CK_Haikou	soil	SRR12456137	Haikou,China	2020-08-14	Illumina MiSeq	blank
NCBI_SRA	S_Haikou	soil	SRR12456138	Haikou,China	2020-08-14	Illumina MiSeq	glyphosate (Organophosphorous herbicides)	Inhibition of 5-enolpyruvylshikimate-3-phosphate synthase (EPSPS) disrupts the shikimate pathway in plants, thereby blocking the synthesis of aromatic amino acids essential for protein production and plant growth.
NCBI_SRA	S_Haikou	soil	SRR12456139	Haikou,China	2020-08-14	Illumina MiSeq	glyphosate (Organophosphorous herbicides)	Inhibition of 5-enolpyruvylshikimate-4-phosphate synthase (EPSPS) disrupts the shikimate pathway in plants, thereby blocking the synthesis of aromatic amino acids essential for protein production and plant growth.
NCBI_SRA	S_Haikou	soil	SRR12456140	Haikou,China	2020-08-14	Illumina MiSeq	glyphosate (Organophosphorous herbicides)	Inhibition of 5-enolpyruvylshikimate-5-phosphate synthase (EPSPS) disrupts the shikimate pathway in plants, thereby blocking the synthesis of aromatic amino acids essential for protein production and plant growth.
NCBI_SRA	S_Haikou	soil	SRR12456141	Haikou,China	2020-08-14	Illumina MiSeq	glyphosate (Organophosphorous herbicides)	Inhibition of 5-enolpyruvylshikimate-6-phosphate synthase (EPSPS) disrupts the shikimate pathway in plants, thereby blocking the synthesis of aromatic amino acids essential for protein production and plant growth.
NCBI_SRA	S_Haikou	soil	SRR12456142	Haikou,China	2020-08-14	Illumina MiSeq	glyphosate (Organophosphorous herbicides)	Inhibition of 5-enolpyruvylshikimate-7-phosphate synthase (EPSPS) disrupts the shikimate pathway in plants, thereby blocking the synthesis of aromatic amino acids essential for protein production and plant growth.
NCBI_SRA	S_Haikou	soil	SRR12456143	Haikou,China	2020-08-14	Illumina MiSeq	glyphosate (Organophosphorous herbicides)	Inhibition of 5-enolpyruvylshikimate-8-phosphate synthase (EPSPS) disrupts the shikimate pathway in plants, thereby blocking the synthesis of aromatic amino acids essential for protein production and plant growth.
NCBI_SRA	S_Haikou	soil	SRR12456144	Haikou,China	2020-08-14	Illumina MiSeq	glyphosate (Organophosphorous herbicides)	Inhibition of 5-enolpyruvylshikimate-9-phosphate synthase (EPSPS) disrupts the shikimate pathway in plants, thereby blocking the synthesis of aromatic amino acids essential for protein production and plant growth.
NCBI_SRA	S_Haikou	soil	SRR12456145	Haikou,China	2020-08-14	Illumina MiSeq	glyphosate (Organophosphorous herbicides)	Inhibition of 5-enolpyruvylshikimate-10-phosphate synthase (EPSPS) disrupts the shikimate pathway in plants, thereby blocking the synthesis of aromatic amino acids essential for protein production and plant growth.
NCBI_SRA	CK_Haikou	soil	SRR12456148	Haikou,China	2020-08-14	Illumina MiSeq	blank	\
NCBI_SRA	CK_Haikou	soil	SRR12456149	Haikou,China	2020-08-14	Illumina MiSeq	blank	\
NCBI_SRA	S_Nanjing	soil	SRR14577135	Nanjing,China	2016	Illumina MiSeq	rac-Dichlorprop (phenoxyalkanoic acid herbicide)	Auxin mimicry disrupts hormonal regulation in plants, causing uncontrolled growth and vascular tissue disintegration, which impairs plant development.
NCBI_SRA	S_Nanjing	soil	SRR14577136	Nanjing,China	2016	Illumina MiSeq	rac-Dichlorprop (phenoxyalkanoic acid herbicide)	Auxin mimicry disrupts hormonal regulation in plants, causing uncontrolled growth and vascular tissue disintegration, which impairs plant development.
NCBI_SRA	W_Mont-Saint-Hilaire	water	SRR16126824	Mont-Saint-Hilaire,Canada	2016-10-04	Illumina HiSeq 4000	glyphosate (Organophosphorous herbicides)	Inhibition of 5-enolpyruvylshikimate-3-phosphate synthase (EPSPS) disrupts the shikimate pathway in plants, thereby blocking the synthesis of aromatic amino acids essential for protein production and plant growth.
NCBI_SRA	W_Mont-Saint-Hilaire	water	SRR16126825	Mont-Saint-Hilaire,Canada	2016-10-12	Illumina HiSeq 4000	glyphosate (Organophosphorous herbicides)	Inhibition of 5-enolpyruvylshikimate-4-phosphate synthase (EPSPS) disrupts the shikimate pathway in plants, thereby blocking the synthesis of aromatic amino acids essential for protein production and plant growth.
NCBI_SRA	W_Mont-Saint-Hilaire	water	SRR16126826	Mont-Saint-Hilaire,Canada	2016-10-04	Illumina HiSeq 4000	glyphosate (Organophosphorous herbicides)	Inhibition of 5-enolpyruvylshikimate-5-phosphate synthase (EPSPS) disrupts the shikimate pathway in plants, thereby blocking the synthesis of aromatic amino acids essential for protein production and plant growth.
NCBI_SRA	W_Mont-Saint-Hilaire	water	SRR16126827	Mont-Saint-Hilaire,Canada	2016-09-30	Illumina HiSeq 4000	glyphosate (Organophosphorous herbicides)	Inhibition of 5-enolpyruvylshikimate-6-phosphate synthase (EPSPS) disrupts the shikimate pathway in plants, thereby blocking the synthesis of aromatic amino acids essential for protein production and plant growth.
NCBI_SRA	W_Mont-Saint-Hilaire	water	SRR16126828	Mont-Saint-Hilaire,Canada	2016-09-28	Illumina HiSeq 4000	glyphosate (Organophosphorous herbicides)	Inhibition of 5-enolpyruvylshikimate-7-phosphate synthase (EPSPS) disrupts the shikimate pathway in plants, thereby blocking the synthesis of aromatic amino acids essential for protein production and plant growth.
NCBI_SRA	W_Mont-Saint-Hilaire	water	SRR16126829	Mont-Saint-Hilaire,Canada	2016-09-26	Illumina HiSeq 4000	glyphosate (Organophosphorous herbicides)	Inhibition of 5-enolpyruvylshikimate-8-phosphate synthase (EPSPS) disrupts the shikimate pathway in plants, thereby blocking the synthesis of aromatic amino acids essential for protein production and plant growth.
NCBI_SRA	W_Mont-Saint-Hilaire	water	SRR16126830	Mont-Saint-Hilaire,Canada	2016-09-23	Illumina HiSeq 4000	glyphosate (Organophosphorous herbicides)	Inhibition of 5-enolpyruvylshikimate-9-phosphate synthase (EPSPS) disrupts the shikimate pathway in plants, thereby blocking the synthesis of aromatic amino acids essential for protein production and plant growth.
NCBI_SRA	W_Mont-Saint-Hilaire	water	SRR16126831	Mont-Saint-Hilaire,Canada	2016-09-20	Illumina HiSeq 4000	glyphosate (Organophosphorous herbicides)	Inhibition of 5-enolpyruvylshikimate-10-phosphate synthase (EPSPS) disrupts the shikimate pathway in plants, thereby blocking the synthesis of aromatic amino acids essential for protein production and plant growth.
NCBI_SRA	W_Mont-Saint-Hilaire	water	SRR16126832	Mont-Saint-Hilaire,Canada	2016-09-15	Illumina HiSeq 4000	glyphosate (Organophosphorous herbicides)	Inhibition of 5-enolpyruvylshikimate-11-phosphate synthase (EPSPS) disrupts the shikimate pathway in plants, thereby blocking the synthesis of aromatic amino acids essential for protein production and plant growth.
NCBI_SRA	W_Mont-Saint-Hilaire	water	SRR16126833	Mont-Saint-Hilaire,Canada	2016-09-30	Illumina HiSeq 4000	glyphosate (Organophosphorous herbicides)	Inhibition of 5-enolpyruvylshikimate-12-phosphate synthase (EPSPS) disrupts the shikimate pathway in plants, thereby blocking the synthesis of aromatic amino acids essential for protein production and plant growth.
NCBI_SRA	W_Mont-Saint-Hilaire	water	SRR16126834	Mont-Saint-Hilaire,Canada	2016-08-31	Illumina HiSeq 4000	glyphosate (Organophosphorous herbicides)	Inhibition of 5-enolpyruvylshikimate-13-phosphate synthase (EPSPS) disrupts the shikimate pathway in plants, thereby blocking the synthesis of aromatic amino acids essential for protein production and plant growth.
NCBI_SRA	W_Mont-Saint-Hilaire	water	SRR16126835	Mont-Saint-Hilaire,Canada	2016-08-23	Illumina HiSeq 4000	glyphosate (Organophosphorous herbicides)	Inhibition of 5-enolpyruvylshikimate-14-phosphate synthase (EPSPS) disrupts the shikimate pathway in plants, thereby blocking the synthesis of aromatic amino acids essential for protein production and plant growth.
NCBI_SRA	W_Mont-Saint-Hilaire	water	SRR16126836	Mont-Saint-Hilaire,Canada	2016-08-17	Illumina HiSeq 4000	glyphosate (Organophosphorous herbicides)	Inhibition of 5-enolpyruvylshikimate-15-phosphate synthase (EPSPS) disrupts the shikimate pathway in plants, thereby blocking the synthesis of aromatic amino acids essential for protein production and plant growth.
NCBI_SRA	W_Mont-Saint-Hilaire	water	SRR16126837	Mont-Saint-Hilaire,Canada	2016-10-12	Illumina HiSeq 4000	glyphosate (Organophosphorous herbicides)	Inhibition of 5-enolpyruvylshikimate-16-phosphate synthase (EPSPS) disrupts the shikimate pathway in plants, thereby blocking the synthesis of aromatic amino acids essential for protein production and plant growth.
NCBI_SRA	W_Mont-Saint-Hilaire	water	SRR16126838	Mont-Saint-Hilaire,Canada	2016-10-04	Illumina HiSeq 4000	glyphosate (Organophosphorous herbicides)	Inhibition of 5-enolpyruvylshikimate-17-phosphate synthase (EPSPS) disrupts the shikimate pathway in plants, thereby blocking the synthesis of aromatic amino acids essential for protein production and plant growth.
NCBI_SRA	W_Mont-Saint-Hilaire	water	SRR16126839	Mont-Saint-Hilaire,Canada	2016-09-30	Illumina HiSeq 4000	glyphosate (Organophosphorous herbicides)	Inhibition of 5-enolpyruvylshikimate-18-phosphate synthase (EPSPS) disrupts the shikimate pathway in plants, thereby blocking the synthesis of aromatic amino acids essential for protein production and plant growth.
NCBI_SRA	W_Mont-Saint-Hilaire	water	SRR16126840	Mont-Saint-Hilaire,Canada	2016-09-28	Illumina HiSeq 4000	glyphosate (Organophosphorous herbicides)	Inhibition of 5-enolpyruvylshikimate-19-phosphate synthase (EPSPS) disrupts the shikimate pathway in plants, thereby blocking the synthesis of aromatic amino acids essential for protein production and plant growth.
NCBI_SRA	W_Mont-Saint-Hilaire	water	SRR16126841	Mont-Saint-Hilaire,Canada	2016-09-26	Illumina HiSeq 4000	glyphosate (Organophosphorous herbicides)	Inhibition of 5-enolpyruvylshikimate-20-phosphate synthase (EPSPS) disrupts the shikimate pathway in plants, thereby blocking the synthesis of aromatic amino acids essential for protein production and plant growth.
NCBI_SRA	W_Mont-Saint-Hilaire	water	SRR16126842	Mont-Saint-Hilaire,Canada	2016-09-23	Illumina HiSeq 4000	glyphosate (Organophosphorous herbicides)	Inhibition of 5-enolpyruvylshikimate-21-phosphate synthase (EPSPS) disrupts the shikimate pathway in plants, thereby blocking the synthesis of aromatic amino acids essential for protein production and plant growth.
NCBI_SRA	W_Mont-Saint-Hilaire	water	SRR16126843	Mont-Saint-Hilaire,Canada	2016-09-20	Illumina HiSeq 4000	glyphosate (Organophosphorous herbicides)	Inhibition of 5-enolpyruvylshikimate-22-phosphate synthase (EPSPS) disrupts the shikimate pathway in plants, thereby blocking the synthesis of aromatic amino acids essential for protein production and plant growth.
NCBI_SRA	W_Mont-Saint-Hilaire	water	SRR16126844	Mont-Saint-Hilaire,Canada	2016-09-28	Illumina HiSeq 4000	glyphosate (Organophosphorous herbicides)	Inhibition of 5-enolpyruvylshikimate-23-phosphate synthase (EPSPS) disrupts the shikimate pathway in plants, thereby blocking the synthesis of aromatic amino acids essential for protein production and plant growth.
NCBI_SRA	W_Mont-Saint-Hilaire	water	SRR16126845	Mont-Saint-Hilaire,Canada	2016-09-15	Illumina HiSeq 4000	glyphosate (Organophosphorous herbicides)	Inhibition of 5-enolpyruvylshikimate-24-phosphate synthase (EPSPS) disrupts the shikimate pathway in plants, thereby blocking the synthesis of aromatic amino acids essential for protein production and plant growth.
NCBI_SRA	W_Mont-Saint-Hilaire	water	SRR16126846	Mont-Saint-Hilaire,Canada	2016-08-31	Illumina HiSeq 4000	glyphosate (Organophosphorous herbicides)	Inhibition of 5-enolpyruvylshikimate-25-phosphate synthase (EPSPS) disrupts the shikimate pathway in plants, thereby blocking the synthesis of aromatic amino acids essential for protein production and plant growth.
NCBI_SRA	W_Mont-Saint-Hilaire	water	SRR16126847	Mont-Saint-Hilaire,Canada	2016-08-23	Illumina HiSeq 4000	glyphosate (Organophosphorous herbicides)	Inhibition of 5-enolpyruvylshikimate-26-phosphate synthase (EPSPS) disrupts the shikimate pathway in plants, thereby blocking the synthesis of aromatic amino acids essential for protein production and plant growth.
NCBI_SRA	W_Mont-Saint-Hilaire	water	SRR16126848	Mont-Saint-Hilaire,Canada	2016-08-17	Illumina HiSeq 4000	glyphosate (Organophosphorous herbicides)	Inhibition of 5-enolpyruvylshikimate-27-phosphate synthase (EPSPS) disrupts the shikimate pathway in plants, thereby blocking the synthesis of aromatic amino acids essential for protein production and plant growth.
NCBI_SRA	W_Mont-Saint-Hilaire	water	SRR16126849	Mont-Saint-Hilaire,Canada	2016-10-12	Illumina HiSeq 4000	glyphosate (Organophosphorous herbicides)	Inhibition of 5-enolpyruvylshikimate-28-phosphate synthase (EPSPS) disrupts the shikimate pathway in plants, thereby blocking the synthesis of aromatic amino acids essential for protein production and plant growth.
NCBI_SRA	W_Mont-Saint-Hilaire	water	SRR16126850	Mont-Saint-Hilaire,Canada	2016-10-04	Illumina HiSeq 4000	glyphosate (Organophosphorous herbicides)	Inhibition of 5-enolpyruvylshikimate-29-phosphate synthase (EPSPS) disrupts the shikimate pathway in plants, thereby blocking the synthesis of aromatic amino acids essential for protein production and plant growth.
NCBI_SRA	W_Mont-Saint-Hilaire	water	SRR16126851	Mont-Saint-Hilaire,Canada	2016-09-30	Illumina HiSeq 4000	glyphosate (Organophosphorous herbicides)	Inhibition of 5-enolpyruvylshikimate-30-phosphate synthase (EPSPS) disrupts the shikimate pathway in plants, thereby blocking the synthesis of aromatic amino acids essential for protein production and plant growth.
NCBI_SRA	W_Mont-Saint-Hilaire	water	SRR16126852	Mont-Saint-Hilaire,Canada	2016-09-28	Illumina HiSeq 4000	glyphosate (Organophosphorous herbicides)	Inhibition of 5-enolpyruvylshikimate-31-phosphate synthase (EPSPS) disrupts the shikimate pathway in plants, thereby blocking the synthesis of aromatic amino acids essential for protein production and plant growth.
NCBI_SRA	W_Mont-Saint-Hilaire	water	SRR16126853	Mont-Saint-Hilaire,Canada	2016-09-26	Illumina HiSeq 4000	glyphosate (Organophosphorous herbicides)	Inhibition of 5-enolpyruvylshikimate-32-phosphate synthase (EPSPS) disrupts the shikimate pathway in plants, thereby blocking the synthesis of aromatic amino acids essential for protein production and plant growth.
NCBI_SRA	W_Mont-Saint-Hilaire	water	SRR16126854	Mont-Saint-Hilaire,Canada	2016-09-23	Illumina HiSeq 4000	glyphosate (Organophosphorous herbicides)	Inhibition of 5-enolpyruvylshikimate-33-phosphate synthase (EPSPS) disrupts the shikimate pathway in plants, thereby blocking the synthesis of aromatic amino acids essential for protein production and plant growth.
NCBI_SRA	W_Mont-Saint-Hilaire	water	SRR16126855	Mont-Saint-Hilaire,Canada	2016-09-26	Illumina HiSeq 4000	glyphosate (Organophosphorous herbicides)	Inhibition of 5-enolpyruvylshikimate-34-phosphate synthase (EPSPS) disrupts the shikimate pathway in plants, thereby blocking the synthesis of aromatic amino acids essential for protein production and plant growth.
NCBI_SRA	W_Mont-Saint-Hilaire	water	SRR16126856	Mont-Saint-Hilaire,Canada	2016-09-20	Illumina HiSeq 4000	glyphosate (Organophosphorous herbicides)	Inhibition of 5-enolpyruvylshikimate-35-phosphate synthase (EPSPS) disrupts the shikimate pathway in plants, thereby blocking the synthesis of aromatic amino acids essential for protein production and plant growth.
NCBI_SRA	W_Mont-Saint-Hilaire	water	SRR16126857	Mont-Saint-Hilaire,Canada	2016-09-15	Illumina HiSeq 4000	glyphosate (Organophosphorous herbicides)	Inhibition of 5-enolpyruvylshikimate-36-phosphate synthase (EPSPS) disrupts the shikimate pathway in plants, thereby blocking the synthesis of aromatic amino acids essential for protein production and plant growth.
NCBI_SRA	W_Mont-Saint-Hilaire	water	SRR16126858	Mont-Saint-Hilaire,Canada	2016-08-31	Illumina HiSeq 4000	glyphosate (Organophosphorous herbicides)	Inhibition of 5-enolpyruvylshikimate-37-phosphate synthase (EPSPS) disrupts the shikimate pathway in plants, thereby blocking the synthesis of aromatic amino acids essential for protein production and plant growth.
NCBI_SRA	W_Mont-Saint-Hilaire	water	SRR16126859	Mont-Saint-Hilaire,Canada	2016-08-23	Illumina HiSeq 4000	glyphosate (Organophosphorous herbicides)	Inhibition of 5-enolpyruvylshikimate-38-phosphate synthase (EPSPS) disrupts the shikimate pathway in plants, thereby blocking the synthesis of aromatic amino acids essential for protein production and plant growth.
NCBI_SRA	W_Mont-Saint-Hilaire	water	SRR16126860	Mont-Saint-Hilaire,Canada	2016-08-17	Illumina HiSeq 4000	glyphosate (Organophosphorous herbicides)	Inhibition of 5-enolpyruvylshikimate-39-phosphate synthase (EPSPS) disrupts the shikimate pathway in plants, thereby blocking the synthesis of aromatic amino acids essential for protein production and plant growth.
NCBI_SRA	W_Mont-Saint-Hilaire	water	SRR16126861	Mont-Saint-Hilaire,Canada	2016-10-12	Illumina HiSeq 4000	glyphosate (Organophosphorous herbicides)	Inhibition of 5-enolpyruvylshikimate-40-phosphate synthase (EPSPS) disrupts the shikimate pathway in plants, thereby blocking the synthesis of aromatic amino acids essential for protein production and plant growth.
NCBI_SRA	W_Mont-Saint-Hilaire	water	SRR16126862	Mont-Saint-Hilaire,Canada	2016-10-04	Illumina HiSeq 4000	glyphosate (Organophosphorous herbicides)	Inhibition of 5-enolpyruvylshikimate-41-phosphate synthase (EPSPS) disrupts the shikimate pathway in plants, thereby blocking the synthesis of aromatic amino acids essential for protein production and plant growth.
NCBI_SRA	W_Mont-Saint-Hilaire	water	SRR16126863	Mont-Saint-Hilaire,Canada	2016-09-30	Illumina HiSeq 4000	glyphosate (Organophosphorous herbicides)	Inhibition of 5-enolpyruvylshikimate-42-phosphate synthase (EPSPS) disrupts the shikimate pathway in plants, thereby blocking the synthesis of aromatic amino acids essential for protein production and plant growth.
NCBI_SRA	W_Mont-Saint-Hilaire	water	SRR16126864	Mont-Saint-Hilaire,Canada	2016-09-28	Illumina HiSeq 4000	glyphosate (Organophosphorous herbicides)	Inhibition of 5-enolpyruvylshikimate-43-phosphate synthase (EPSPS) disrupts the shikimate pathway in plants, thereby blocking the synthesis of aromatic amino acids essential for protein production and plant growth.
NCBI_SRA	W_Mont-Saint-Hilaire	water	SRR16126865	Mont-Saint-Hilaire,Canada	2016-09-26	Illumina HiSeq 4000	glyphosate (Organophosphorous herbicides)	Inhibition of 5-enolpyruvylshikimate-44-phosphate synthase (EPSPS) disrupts the shikimate pathway in plants, thereby blocking the synthesis of aromatic amino acids essential for protein production and plant growth.
NCBI_SRA	W_Mont-Saint-Hilaire	water	SRR16126866	Mont-Saint-Hilaire,Canada	2016-09-23	Illumina HiSeq 4000	glyphosate (Organophosphorous herbicides)	Inhibition of 5-enolpyruvylshikimate-45-phosphate synthase (EPSPS) disrupts the shikimate pathway in plants, thereby blocking the synthesis of aromatic amino acids essential for protein production and plant growth.
NCBI_SRA	W_Mont-Saint-Hilaire	water	SRR16126867	Mont-Saint-Hilaire,Canada	2016-09-23	Illumina HiSeq 4000	glyphosate (Organophosphorous herbicides)	Inhibition of 5-enolpyruvylshikimate-46-phosphate synthase (EPSPS) disrupts the shikimate pathway in plants, thereby blocking the synthesis of aromatic amino acids essential for protein production and plant growth.
NCBI_SRA	W_Mont-Saint-Hilaire	water	SRR16126868	Mont-Saint-Hilaire,Canada	2016-09-20	Illumina HiSeq 4000	glyphosate (Organophosphorous herbicides)	Inhibition of 5-enolpyruvylshikimate-47-phosphate synthase (EPSPS) disrupts the shikimate pathway in plants, thereby blocking the synthesis of aromatic amino acids essential for protein production and plant growth.
NCBI_SRA	W_Mont-Saint-Hilaire	water	SRR16126869	Mont-Saint-Hilaire,Canada	2016-09-15	Illumina HiSeq 4000	glyphosate (Organophosphorous herbicides)	Inhibition of 5-enolpyruvylshikimate-48-phosphate synthase (EPSPS) disrupts the shikimate pathway in plants, thereby blocking the synthesis of aromatic amino acids essential for protein production and plant growth.
NCBI_SRA	W_Mont-Saint-Hilaire	water	SRR16126870	Mont-Saint-Hilaire,Canada	2016-08-31	Illumina HiSeq 4000	glyphosate (Organophosphorous herbicides)	Inhibition of 5-enolpyruvylshikimate-49-phosphate synthase (EPSPS) disrupts the shikimate pathway in plants, thereby blocking the synthesis of aromatic amino acids essential for protein production and plant growth.
NCBI_SRA	W_Mont-Saint-Hilaire	water	SRR16126871	Mont-Saint-Hilaire,Canada	2016-08-23	Illumina HiSeq 4000	glyphosate (Organophosphorous herbicides)	Inhibition of 5-enolpyruvylshikimate-50-phosphate synthase (EPSPS) disrupts the shikimate pathway in plants, thereby blocking the synthesis of aromatic amino acids essential for protein production and plant growth.
NCBI_SRA	W_Mont-Saint-Hilaire	water	SRR16126872	Mont-Saint-Hilaire,Canada	2016-08-17	Illumina HiSeq 4000	glyphosate (Organophosphorous herbicides)	Inhibition of 5-enolpyruvylshikimate-51-phosphate synthase (EPSPS) disrupts the shikimate pathway in plants, thereby blocking the synthesis of aromatic amino acids essential for protein production and plant growth.
NCBI_SRA	W_Mont-Saint-Hilaire	water	SRR16126873	Mont-Saint-Hilaire,Canada	2016-10-12	Illumina HiSeq 4000	glyphosate (Organophosphorous herbicides)	Inhibition of 5-enolpyruvylshikimate-52-phosphate synthase (EPSPS) disrupts the shikimate pathway in plants, thereby blocking the synthesis of aromatic amino acids essential for protein production and plant growth.
NCBI_SRA	W_Mont-Saint-Hilaire	water	SRR16126874	Mont-Saint-Hilaire,Canada	2016-10-04	Illumina HiSeq 4000	glyphosate (Organophosphorous herbicides)	Inhibition of 5-enolpyruvylshikimate-53-phosphate synthase (EPSPS) disrupts the shikimate pathway in plants, thereby blocking the synthesis of aromatic amino acids essential for protein production and plant growth.
NCBI_SRA	W_Mont-Saint-Hilaire	water	SRR16126875	Mont-Saint-Hilaire,Canada	2016-09-30	Illumina HiSeq 4000	glyphosate (Organophosphorous herbicides)	Inhibition of 5-enolpyruvylshikimate-54-phosphate synthase (EPSPS) disrupts the shikimate pathway in plants, thereby blocking the synthesis of aromatic amino acids essential for protein production and plant growth.
NCBI_SRA	W_Mont-Saint-Hilaire	water	SRR16126876	Mont-Saint-Hilaire,Canada	2016-09-28	Illumina HiSeq 4000	glyphosate (Organophosphorous herbicides)	Inhibition of 5-enolpyruvylshikimate-55-phosphate synthase (EPSPS) disrupts the shikimate pathway in plants, thereby blocking the synthesis of aromatic amino acids essential for protein production and plant growth.
NCBI_SRA	W_Mont-Saint-Hilaire	water	SRR16126877	Mont-Saint-Hilaire,Canada	2016-09-20	Illumina HiSeq 4000	glyphosate (Organophosphorous herbicides)	Inhibition of 5-enolpyruvylshikimate-56-phosphate synthase (EPSPS) disrupts the shikimate pathway in plants, thereby blocking the synthesis of aromatic amino acids essential for protein production and plant growth.
NCBI_SRA	W_Mont-Saint-Hilaire	water	SRR16126878	Mont-Saint-Hilaire,Canada	2016-09-26	Illumina HiSeq 4000	glyphosate (Organophosphorous herbicides)	Inhibition of 5-enolpyruvylshikimate-57-phosphate synthase (EPSPS) disrupts the shikimate pathway in plants, thereby blocking the synthesis of aromatic amino acids essential for protein production and plant growth.
NCBI_SRA	W_Mont-Saint-Hilaire	water	SRR16126879	Mont-Saint-Hilaire,Canada	2016-09-23	Illumina HiSeq 4000	glyphosate (Organophosphorous herbicides)	Inhibition of 5-enolpyruvylshikimate-58-phosphate synthase (EPSPS) disrupts the shikimate pathway in plants, thereby blocking the synthesis of aromatic amino acids essential for protein production and plant growth.
NCBI_SRA	W_Mont-Saint-Hilaire	water	SRR16126880	Mont-Saint-Hilaire,Canada	2016-09-20	Illumina HiSeq 4000	glyphosate (Organophosphorous herbicides)	Inhibition of 5-enolpyruvylshikimate-59-phosphate synthase (EPSPS) disrupts the shikimate pathway in plants, thereby blocking the synthesis of aromatic amino acids essential for protein production and plant growth.
NCBI_SRA	W_Mont-Saint-Hilaire	water	SRR16126881	Mont-Saint-Hilaire,Canada	2016-09-15	Illumina HiSeq 4000	glyphosate (Organophosphorous herbicides)	Inhibition of 5-enolpyruvylshikimate-60-phosphate synthase (EPSPS) disrupts the shikimate pathway in plants, thereby blocking the synthesis of aromatic amino acids essential for protein production and plant growth.
NCBI_SRA	W_Mont-Saint-Hilaire	water	SRR16126882	Mont-Saint-Hilaire,Canada	2016-08-31	Illumina HiSeq 4000	glyphosate (Organophosphorous herbicides)	Inhibition of 5-enolpyruvylshikimate-61-phosphate synthase (EPSPS) disrupts the shikimate pathway in plants, thereby blocking the synthesis of aromatic amino acids essential for protein production and plant growth.
NCBI_SRA	W_Mont-Saint-Hilaire	water	SRR16126883	Mont-Saint-Hilaire,Canada	2016-08-23	Illumina HiSeq 4000	glyphosate (Organophosphorous herbicides)	Inhibition of 5-enolpyruvylshikimate-62-phosphate synthase (EPSPS) disrupts the shikimate pathway in plants, thereby blocking the synthesis of aromatic amino acids essential for protein production and plant growth.
NCBI_SRA	W_Mont-Saint-Hilaire	water	SRR16126884	Mont-Saint-Hilaire,Canada	2016-08-17	Illumina HiSeq 4000	glyphosate (Organophosphorous herbicides)	Inhibition of 5-enolpyruvylshikimate-63-phosphate synthase (EPSPS) disrupts the shikimate pathway in plants, thereby blocking the synthesis of aromatic amino acids essential for protein production and plant growth.
NCBI_SRA	W_Mont-Saint-Hilaire	water	SRR16126885	Mont-Saint-Hilaire,Canada	2016-10-12	Illumina HiSeq 4000	glyphosate (Organophosphorous herbicides)	Inhibition of 5-enolpyruvylshikimate-64-phosphate synthase (EPSPS) disrupts the shikimate pathway in plants, thereby blocking the synthesis of aromatic amino acids essential for protein production and plant growth.
NCBI_SRA	W_Mont-Saint-Hilaire	water	SRR16126886	Mont-Saint-Hilaire,Canada	2016-10-04	Illumina HiSeq 4000	glyphosate (Organophosphorous herbicides)	Inhibition of 5-enolpyruvylshikimate-65-phosphate synthase (EPSPS) disrupts the shikimate pathway in plants, thereby blocking the synthesis of aromatic amino acids essential for protein production and plant growth.
NCBI_SRA	W_Mont-Saint-Hilaire	water	SRR16126887	Mont-Saint-Hilaire,Canada	2016-09-30	Illumina HiSeq 4000	glyphosate (Organophosphorous herbicides)	Inhibition of 5-enolpyruvylshikimate-66-phosphate synthase (EPSPS) disrupts the shikimate pathway in plants, thereby blocking the synthesis of aromatic amino acids essential for protein production and plant growth.
NCBI_SRA	W_Mont-Saint-Hilaire	water	SRR16126888	Mont-Saint-Hilaire,Canada	2016-09-15	Illumina HiSeq 4000	glyphosate (Organophosphorous herbicides)	Inhibition of 5-enolpyruvylshikimate-67-phosphate synthase (EPSPS) disrupts the shikimate pathway in plants, thereby blocking the synthesis of aromatic amino acids essential for protein production and plant growth.
NCBI_SRA	W_Mont-Saint-Hilaire	water	SRR16126889	Mont-Saint-Hilaire,Canada	2016-09-28	Illumina HiSeq 4000	glyphosate (Organophosphorous herbicides)	Inhibition of 5-enolpyruvylshikimate-68-phosphate synthase (EPSPS) disrupts the shikimate pathway in plants, thereby blocking the synthesis of aromatic amino acids essential for protein production and plant growth.
NCBI_SRA	W_Mont-Saint-Hilaire	water	SRR16126890	Mont-Saint-Hilaire,Canada	2016-09-26	Illumina HiSeq 4000	glyphosate (Organophosphorous herbicides)	Inhibition of 5-enolpyruvylshikimate-69-phosphate synthase (EPSPS) disrupts the shikimate pathway in plants, thereby blocking the synthesis of aromatic amino acids essential for protein production and plant growth.
NCBI_SRA	W_Mont-Saint-Hilaire	water	SRR16126891	Mont-Saint-Hilaire,Canada	2016-09-23	Illumina HiSeq 4000	glyphosate (Organophosphorous herbicides)	Inhibition of 5-enolpyruvylshikimate-70-phosphate synthase (EPSPS) disrupts the shikimate pathway in plants, thereby blocking the synthesis of aromatic amino acids essential for protein production and plant growth.
NCBI_SRA	W_Mont-Saint-Hilaire	water	SRR16126892	Mont-Saint-Hilaire,Canada	2016-09-20	Illumina HiSeq 4000	glyphosate (Organophosphorous herbicides)	Inhibition of 5-enolpyruvylshikimate-71-phosphate synthase (EPSPS) disrupts the shikimate pathway in plants, thereby blocking the synthesis of aromatic amino acids essential for protein production and plant growth.
NCBI_SRA	W_Mont-Saint-Hilaire	water	SRR16126893	Mont-Saint-Hilaire,Canada	2016-09-15	Illumina HiSeq 4000	glyphosate (Organophosphorous herbicides)	Inhibition of 5-enolpyruvylshikimate-72-phosphate synthase (EPSPS) disrupts the shikimate pathway in plants, thereby blocking the synthesis of aromatic amino acids essential for protein production and plant growth.
NCBI_SRA	W_Mont-Saint-Hilaire	water	SRR16126894	Mont-Saint-Hilaire,Canada	2016-08-31	Illumina HiSeq 4000	glyphosate (Organophosphorous herbicides)	Inhibition of 5-enolpyruvylshikimate-73-phosphate synthase (EPSPS) disrupts the shikimate pathway in plants, thereby blocking the synthesis of aromatic amino acids essential for protein production and plant growth.
NCBI_SRA	W_Mont-Saint-Hilaire	water	SRR16126895	Mont-Saint-Hilaire,Canada	2016-08-23	Illumina HiSeq 4000	glyphosate (Organophosphorous herbicides)	Inhibition of 5-enolpyruvylshikimate-74-phosphate synthase (EPSPS) disrupts the shikimate pathway in plants, thereby blocking the synthesis of aromatic amino acids essential for protein production and plant growth.
NCBI_SRA	W_Mont-Saint-Hilaire	water	SRR16126896	Mont-Saint-Hilaire,Canada	2016-08-17	Illumina HiSeq 4000	glyphosate (Organophosphorous herbicides)	Inhibition of 5-enolpyruvylshikimate-75-phosphate synthase (EPSPS) disrupts the shikimate pathway in plants, thereby blocking the synthesis of aromatic amino acids essential for protein production and plant growth.
NCBI_SRA	W_Mont-Saint-Hilaire	water	SRR16126897	Mont-Saint-Hilaire,Canada	2016-10-12	Illumina HiSeq 4000	glyphosate (Organophosphorous herbicides)	Inhibition of 5-enolpyruvylshikimate-76-phosphate synthase (EPSPS) disrupts the shikimate pathway in plants, thereby blocking the synthesis of aromatic amino acids essential for protein production and plant growth.
NCBI_SRA	W_Mont-Saint-Hilaire	water	SRR16126898	Mont-Saint-Hilaire,Canada	2016-10-04	Illumina HiSeq 4000	glyphosate (Organophosphorous herbicides)	Inhibition of 5-enolpyruvylshikimate-77-phosphate synthase (EPSPS) disrupts the shikimate pathway in plants, thereby blocking the synthesis of aromatic amino acids essential for protein production and plant growth.
NCBI_SRA	W_Mont-Saint-Hilaire	water	SRR16126899	Mont-Saint-Hilaire,Canada	2016-08-31	Illumina HiSeq 4000	glyphosate (Organophosphorous herbicides)	Inhibition of 5-enolpyruvylshikimate-78-phosphate synthase (EPSPS) disrupts the shikimate pathway in plants, thereby blocking the synthesis of aromatic amino acids essential for protein production and plant growth.
NCBI_SRA	W_Mont-Saint-Hilaire	water	SRR16126900	Mont-Saint-Hilaire,Canada	2016-09-30	Illumina HiSeq 4000	glyphosate (Organophosphorous herbicides)	Inhibition of 5-enolpyruvylshikimate-79-phosphate synthase (EPSPS) disrupts the shikimate pathway in plants, thereby blocking the synthesis of aromatic amino acids essential for protein production and plant growth.
NCBI_SRA	W_Mont-Saint-Hilaire	water	SRR16126901	Mont-Saint-Hilaire,Canada	2016-09-28	Illumina HiSeq 4000	glyphosate (Organophosphorous herbicides)	Inhibition of 5-enolpyruvylshikimate-80-phosphate synthase (EPSPS) disrupts the shikimate pathway in plants, thereby blocking the synthesis of aromatic amino acids essential for protein production and plant growth.
NCBI_SRA	W_Mont-Saint-Hilaire	water	SRR16126902	Mont-Saint-Hilaire,Canada	2016-09-26	Illumina HiSeq 4000	glyphosate (Organophosphorous herbicides)	Inhibition of 5-enolpyruvylshikimate-81-phosphate synthase (EPSPS) disrupts the shikimate pathway in plants, thereby blocking the synthesis of aromatic amino acids essential for protein production and plant growth.
NCBI_SRA	W_Mont-Saint-Hilaire	water	SRR16126903	Mont-Saint-Hilaire,Canada	2016-09-23	Illumina HiSeq 4000	glyphosate (Organophosphorous herbicides)	Inhibition of 5-enolpyruvylshikimate-82-phosphate synthase (EPSPS) disrupts the shikimate pathway in plants, thereby blocking the synthesis of aromatic amino acids essential for protein production and plant growth.
NCBI_SRA	W_Mont-Saint-Hilaire	water	SRR16126904	Mont-Saint-Hilaire,Canada	2016-09-20	Illumina HiSeq 4000	glyphosate (Organophosphorous herbicides)	Inhibition of 5-enolpyruvylshikimate-83-phosphate synthase (EPSPS) disrupts the shikimate pathway in plants, thereby blocking the synthesis of aromatic amino acids essential for protein production and plant growth.
NCBI_SRA	W_Mont-Saint-Hilaire	water	SRR16126905	Mont-Saint-Hilaire,Canada	2016-09-15	Illumina HiSeq 4000	glyphosate (Organophosphorous herbicides)	Inhibition of 5-enolpyruvylshikimate-84-phosphate synthase (EPSPS) disrupts the shikimate pathway in plants, thereby blocking the synthesis of aromatic amino acids essential for protein production and plant growth.
NCBI_SRA	W_Mont-Saint-Hilaire	water	SRR16126906	Mont-Saint-Hilaire,Canada	2016-08-31	Illumina HiSeq 4000	glyphosate (Organophosphorous herbicides)	Inhibition of 5-enolpyruvylshikimate-85-phosphate synthase (EPSPS) disrupts the shikimate pathway in plants, thereby blocking the synthesis of aromatic amino acids essential for protein production and plant growth.
NCBI_SRA	W_Mont-Saint-Hilaire	water	SRR16126907	Mont-Saint-Hilaire,Canada	2016-08-23	Illumina HiSeq 4000	glyphosate (Organophosphorous herbicides)	Inhibition of 5-enolpyruvylshikimate-86-phosphate synthase (EPSPS) disrupts the shikimate pathway in plants, thereby blocking the synthesis of aromatic amino acids essential for protein production and plant growth.
NCBI_SRA	W_Mont-Saint-Hilaire	water	SRR16126908	Mont-Saint-Hilaire,Canada	2016-08-17	Illumina HiSeq 4000	glyphosate (Organophosphorous herbicides)	Inhibition of 5-enolpyruvylshikimate-87-phosphate synthase (EPSPS) disrupts the shikimate pathway in plants, thereby blocking the synthesis of aromatic amino acids essential for protein production and plant growth.
NCBI_SRA	W_Mont-Saint-Hilaire	water	SRR16126909	Mont-Saint-Hilaire,Canada	2016-10-12	Illumina HiSeq 4000	glyphosate (Organophosphorous herbicides)	Inhibition of 5-enolpyruvylshikimate-88-phosphate synthase (EPSPS) disrupts the shikimate pathway in plants, thereby blocking the synthesis of aromatic amino acids essential for protein production and plant growth.
NCBI_SRA	W_Mont-Saint-Hilaire	water	SRR16126910	Mont-Saint-Hilaire,Canada	2016-08-23	Illumina HiSeq 4000	glyphosate (Organophosphorous herbicides)	Inhibition of 5-enolpyruvylshikimate-89-phosphate synthase (EPSPS) disrupts the shikimate pathway in plants, thereby blocking the synthesis of aromatic amino acids essential for protein production and plant growth.
NCBI_SRA	W_Mont-Saint-Hilaire	water	SRR16126911	Mont-Saint-Hilaire,Canada	2016-08-17	Illumina HiSeq 4000	glyphosate (Organophosphorous herbicides)	Inhibition of 5-enolpyruvylshikimate-90-phosphate synthase (EPSPS) disrupts the shikimate pathway in plants, thereby blocking the synthesis of aromatic amino acids essential for protein production and plant growth.
NCBI_SRA	S_Nanjing	soil	SRR17222311	Nanjing,China	2020-08-01	Illumina NovaSeq 6000	chlorimuron-ethyl (Sulfonyl-urea herbicides)	Inhibiting acetolactate synthase (ALS) blocks the synthesis of essential branched-chain amino acids in plants, thereby suppressing growth and leading to plant death.
NCBI_SRA	S_Nanjing	soil	SRR17222312	Nanjing,China	2020-08-01	Illumina NovaSeq 6000	chlorimuron-ethyl (Sulfonyl-urea herbicides)	Inhibiting acetolactate synthase (ALS) blocks the synthesis of essential branched-chain amino acids in plants, thereby suppressing growth and leading to plant death.
NCBI_SRA	S_Nanjing	soil	SRR17222313	Nanjing,China	2020-08-01	Illumina NovaSeq 6000	chlorimuron-ethyl (Sulfonyl-urea herbicides)	Inhibiting acetolactate synthase (ALS) blocks the synthesis of essential branched-chain amino acids in plants, thereby suppressing growth and leading to plant death.
NCBI_SRA	S_Nanjing	soil	SRR17222314	Nanjing,China	2020-08-01	Illumina NovaSeq 6000	chlorimuron-ethyl (Sulfonyl-urea herbicides)	Inhibiting acetolactate synthase (ALS) blocks the synthesis of essential branched-chain amino acids in plants, thereby suppressing growth and leading to plant death.
NCBI_SRA	S_Nanjing	soil	SRR17222315	Nanjing,China	2020-08-01	Illumina NovaSeq 6000	chlorimuron-ethyl (Sulfonyl-urea herbicides)	Inhibiting acetolactate synthase (ALS) blocks the synthesis of essential branched-chain amino acids in plants, thereby suppressing growth and leading to plant death.
NCBI_SRA	S_Nanjing	soil	SRR17222316	Nanjing,China	2020-08-01	Illumina NovaSeq 6000	chlorimuron-ethyl (Sulfonyl-urea herbicides)	Inhibiting acetolactate synthase (ALS) blocks the synthesis of essential branched-chain amino acids in plants, thereby suppressing growth and leading to plant death.
NCBI_SRA	S_Nanjing	soil	SRR17222317	Nanjing,China	2020-08-01	Illumina NovaSeq 6000	chlorimuron-ethyl (Sulfonyl-urea herbicides)	Inhibiting acetolactate synthase (ALS) blocks the synthesis of essential branched-chain amino acids in plants, thereby suppressing growth and leading to plant death.
NCBI_SRA	S_Nanjing	soil	SRR17222318	Nanjing,China	2020-08-01	Illumina NovaSeq 6000	chlorimuron-ethyl (Sulfonyl-urea herbicides)	Inhibiting acetolactate synthase (ALS) blocks the synthesis of essential branched-chain amino acids in plants, thereby suppressing growth and leading to plant death.
NCBI_SRA	S_Nanjing	soil	SRR17222319	Nanjing,China	2020-08-01	Illumina NovaSeq 6000	chlorimuron-ethyl (Sulfonyl-urea herbicides)	Inhibiting acetolactate synthase (ALS) blocks the synthesis of essential branched-chain amino acids in plants, thereby suppressing growth and leading to plant death.
NCBI_SRA	S_Nanjing	soil	SRR17222320	Nanjing,China	2020-08-01	Illumina NovaSeq 6000	chlorimuron-ethyl (Sulfonyl-urea herbicides)	Inhibiting acetolactate synthase (ALS) blocks the synthesis of essential branched-chain amino acids in plants, thereby suppressing growth and leading to plant death.
NCBI_SRA	S_Nanjing	soil	SRR17222321	Nanjing,China	2020-08-01	Illumina NovaSeq 6000	chlorimuron-ethyl (Sulfonyl-urea herbicides)	Inhibiting acetolactate synthase (ALS) blocks the synthesis of essential branched-chain amino acids in plants, thereby suppressing growth and leading to plant death.
NCBI_SRA	S_Nanjing	soil	SRR17222322	Nanjing,China	2020-08-01	Illumina NovaSeq 6000	chlorimuron-ethyl (Sulfonyl-urea herbicides)	Inhibiting acetolactate synthase (ALS) blocks the synthesis of essential branched-chain amino acids in plants, thereby suppressing growth and leading to plant death.
NCBI_SRA	S_Nanjing	soil	SRR17222323	Nanjing,China	2020-08-01	Illumina NovaSeq 6000	chlorimuron-ethyl (Sulfonyl-urea herbicides)	Inhibiting acetolactate synthase (ALS) blocks the synthesis of essential branched-chain amino acids in plants, thereby suppressing growth and leading to plant death.
NCBI_SRA	S_Nanjing	soil	SRR17222324	Nanjing,China	2020-08-01	Illumina NovaSeq 6000	chlorimuron-ethyl (Sulfonyl-urea herbicides)	Inhibiting acetolactate synthase (ALS) blocks the synthesis of essential branched-chain amino acids in plants, thereby suppressing growth and leading to plant death.
NCBI_SRA	S_Nanjing	soil	SRR17222325	Nanjing,China	2020-08-01	Illumina NovaSeq 6000	chlorimuron-ethyl (Sulfonyl-urea herbicides)	Inhibiting acetolactate synthase (ALS) blocks the synthesis of essential branched-chain amino acids in plants, thereby suppressing growth and leading to plant death.
NCBI_SRA	S_Nanjing	soil	SRR17222326	Nanjing,China	2020-08-01	Illumina NovaSeq 6000	chlorimuron-ethyl (Sulfonyl-urea herbicides)	Inhibiting acetolactate synthase (ALS) blocks the synthesis of essential branched-chain amino acids in plants, thereby suppressing growth and leading to plant death.
NCBI_SRA	S_Nanjing	soil	SRR17222327	Nanjing,China	2020-08-01	Illumina NovaSeq 6000	chlorimuron-ethyl (Sulfonyl-urea herbicides)	Inhibiting acetolactate synthase (ALS) blocks the synthesis of essential branched-chain amino acids in plants, thereby suppressing growth and leading to plant death.
NCBI_SRA	S_Nanjing	soil	SRR17222328	Nanjing,China	2020-08-01	Illumina NovaSeq 6000	chlorimuron-ethyl (Sulfonyl-urea herbicides)	Inhibiting acetolactate synthase (ALS) blocks the synthesis of essential branched-chain amino acids in plants, thereby suppressing growth and leading to plant death.
NCBI_SRA	S_Nanjing	soil	SRR17222329	Nanjing,China	2020-08-01	Illumina NovaSeq 6000	chlorimuron-ethyl (Sulfonyl-urea herbicides)	Inhibiting acetolactate synthase (ALS) blocks the synthesis of essential branched-chain amino acids in plants, thereby suppressing growth and leading to plant death.
NCBI_SRA	S_Nanjing	soil	SRR17222330	Nanjing,China	2020-08-01	Illumina NovaSeq 6000	chlorimuron-ethyl (Sulfonyl-urea herbicides)	Inhibiting acetolactate synthase (ALS) blocks the synthesis of essential branched-chain amino acids in plants, thereby suppressing growth and leading to plant death.
NCBI_SRA	S_Nanjing	soil	SRR17222331	Nanjing,China	2020-08-01	Illumina NovaSeq 6000	chlorimuron-ethyl (Sulfonyl-urea herbicides)	Inhibiting acetolactate synthase (ALS) blocks the synthesis of essential branched-chain amino acids in plants, thereby suppressing growth and leading to plant death.
NCBI_SRA	S_Nanjing	soil	SRR17222332	Nanjing,China	2020-08-01	Illumina NovaSeq 6000	chlorimuron-ethyl (Sulfonyl-urea herbicides)	Inhibiting acetolactate synthase (ALS) blocks the synthesis of essential branched-chain amino acids in plants, thereby suppressing growth and leading to plant death.
NCBI_SRA	S_Nanjing	soil	SRR17222333	Nanjing,China	2020-08-01	Illumina NovaSeq 6000	chlorimuron-ethyl (Sulfonyl-urea herbicides)	Inhibiting acetolactate synthase (ALS) blocks the synthesis of essential branched-chain amino acids in plants, thereby suppressing growth and leading to plant death.
NCBI_SRA	S_Nanjing	soil	SRR17222334	Nanjing,China	2020-08-01	Illumina NovaSeq 6000	chlorimuron-ethyl (Sulfonyl-urea herbicides)	Inhibiting acetolactate synthase (ALS) blocks the synthesis of essential branched-chain amino acids in plants, thereby suppressing growth and leading to plant death.
NCBI_SRA	S_Nanjing	soil	SRR17222335	Nanjing,China	2020-08-01	Illumina NovaSeq 6000	chlorimuron-ethyl (Sulfonyl-urea herbicides)	Inhibiting acetolactate synthase (ALS) blocks the synthesis of essential branched-chain amino acids in plants, thereby suppressing growth and leading to plant death.
NCBI_SRA	S_Nanjing	soil	SRR17222336	Nanjing,China	2020-08-01	Illumina NovaSeq 6000	chlorimuron-ethyl (Sulfonyl-urea herbicides)	Inhibiting acetolactate synthase (ALS) blocks the synthesis of essential branched-chain amino acids in plants, thereby suppressing growth and leading to plant death.
NCBI_SRA	S_Nanjing	soil	SRR17222337	Nanjing,China	2020-08-01	Illumina NovaSeq 6000	chlorimuron-ethyl (Sulfonyl-urea herbicides)	Inhibiting acetolactate synthase (ALS) blocks the synthesis of essential branched-chain amino acids in plants, thereby suppressing growth and leading to plant death.
NCBI_SRA	S_Mianyang	soil	SRR17815033	Mianyang,China	2018-12-18	Illumina NovaSeq 6000	bromoxynil octanoate (a systemic herbicide)	Inhibition of photosystem II by blocking electron transport at the QB-binding site of the D1 protein disrupts photosynthetic activity, resulting in the accumulation of reactive oxygen species (ROS), oxidative stress, and cellular membrane damage, ultimately leading to plant cell death.
NCBI_SRA	S_Mianyang	soil	SRR17815034	Mianyang,China	2018-11-18	Illumina NovaSeq 6000	bromoxynil octanoate (a systemic herbicide)	Inhibition of photosystem II by blocking electron transport at the QB-binding site of the D2 protein disrupts photosynthetic activity, resulting in the accumulation of reactive oxygen species (ROS), oxidative stress, and cellular membrane damage, ultimately leading to plant cell death.
NCBI_SRA	S_Mianyang	soil	SRR17815035	Mianyang,China	2018-11-18	Illumina NovaSeq 6000	bromoxynil octanoate (a systemic herbicide)	Inhibition of photosystem II by blocking electron transport at the QB-binding site of the D3 protein disrupts photosynthetic activity, resulting in the accumulation of reactive oxygen species (ROS), oxidative stress, and cellular membrane damage, ultimately leading to plant cell death.
NCBI_SRA	S_Mianyang	soil	SRR17815036	Mianyang,China	2018-11-18	Illumina NovaSeq 6000	bromoxynil octanoate (a systemic herbicide)	Inhibition of photosystem II by blocking electron transport at the QB-binding site of the D4 protein disrupts photosynthetic activity, resulting in the accumulation of reactive oxygen species (ROS), oxidative stress, and cellular membrane damage, ultimately leading to plant cell death.
NCBI_SRA	S_Nanjing	soil	SRR17815037	Nanjing,China	2018-12-18	Illumina NovaSeq 6000	bromoxynil octanoate (a systemic herbicide)	Inhibition of photosystem II by blocking electron transport at the QB-binding site of the D5 protein disrupts photosynthetic activity, resulting in the accumulation of reactive oxygen species (ROS), oxidative stress, and cellular membrane damage, ultimately leading to plant cell death.
NCBI_SRA	S_Nanjing	soil	SRR17815038	Nanjing,China	2018-12-18	Illumina NovaSeq 6000	bromoxynil octanoate (a systemic herbicide)	Inhibition of photosystem II by blocking electron transport at the QB-binding site of the D6 protein disrupts photosynthetic activity, resulting in the accumulation of reactive oxygen species (ROS), oxidative stress, and cellular membrane damage, ultimately leading to plant cell death.
NCBI_SRA	S_Nanjing	soil	SRR17815039	Nanjing,China	2018-12-18	Illumina NovaSeq 6000	bromoxynil octanoate (a systemic herbicide)	Inhibition of photosystem II by blocking electron transport at the QB-binding site of the D7 protein disrupts photosynthetic activity, resulting in the accumulation of reactive oxygen species (ROS), oxidative stress, and cellular membrane damage, ultimately leading to plant cell death.
NCBI_SRA	S_Nanjing	soil	SRR17815040	Nanjing,China	2018-11-18	Illumina NovaSeq 6000	bromoxynil octanoate (a systemic herbicide)	Inhibition of photosystem II by blocking electron transport at the QB-binding site of the D8 protein disrupts photosynthetic activity, resulting in the accumulation of reactive oxygen species (ROS), oxidative stress, and cellular membrane damage, ultimately leading to plant cell death.
NCBI_SRA	S_Yingtan	soil	SRR17815041	Yingtan,China	2018-12-18	Illumina NovaSeq 6000	bromoxynil octanoate (a systemic herbicide)	Inhibition of photosystem II by blocking electron transport at the QB-binding site of the D9 protein disrupts photosynthetic activity, resulting in the accumulation of reactive oxygen species (ROS), oxidative stress, and cellular membrane damage, ultimately leading to plant cell death.
NCBI_SRA	S_Yingtan	soil	SRR17815042	Yingtan,China	2018-12-18	Illumina NovaSeq 6000	bromoxynil octanoate (a systemic herbicide)	Inhibition of photosystem II by blocking electron transport at the QB-binding site of the D10 protein disrupts photosynthetic activity, resulting in the accumulation of reactive oxygen species (ROS), oxidative stress, and cellular membrane damage, ultimately leading to plant cell death.
NCBI_SRA	S_Yingtan	soil	SRR17815043	Yingtan,China	2018-12-18	Illumina NovaSeq 6000	bromoxynil octanoate (a systemic herbicide)	Inhibition of photosystem II by blocking electron transport at the QB-binding site of the D11 protein disrupts photosynthetic activity, resulting in the accumulation of reactive oxygen species (ROS), oxidative stress, and cellular membrane damage, ultimately leading to plant cell death.
NCBI_SRA	S_Yingtan	soil	SRR17815044	Yingtan,China	2018-11-18	Illumina NovaSeq 6000	bromoxynil octanoate (a systemic herbicide)	Inhibition of photosystem II by blocking electron transport at the QB-binding site of the D12 protein disrupts photosynthetic activity, resulting in the accumulation of reactive oxygen species (ROS), oxidative stress, and cellular membrane damage, ultimately leading to plant cell death.
NCBI_SRA	S_Yingtan	soil	SRR17815045	Yingtan,China	2018-11-18	Illumina NovaSeq 6000	bromoxynil octanoate (a systemic herbicide)	Inhibition of photosystem II by blocking electron transport at the QB-binding site of the D13 protein disrupts photosynthetic activity, resulting in the accumulation of reactive oxygen species (ROS), oxidative stress, and cellular membrane damage, ultimately leading to plant cell death.
NCBI_SRA	S_Yingtan	soil	SRR17815046	Yingtan,China	2018-11-18	Illumina NovaSeq 6000	bromoxynil octanoate (a systemic herbicide)	Inhibition of photosystem II by blocking electron transport at the QB-binding site of the D14 protein disrupts photosynthetic activity, resulting in the accumulation of reactive oxygen species (ROS), oxidative stress, and cellular membrane damage, ultimately leading to plant cell death.
NCBI_SRA	S_Mianyang	soil	SRR17815047	Mianyang,China	2018-12-18	Illumina NovaSeq 6000	bromoxynil octanoate (a systemic herbicide)	Inhibition of photosystem II by blocking electron transport at the QB-binding site of the D15 protein disrupts photosynthetic activity, resulting in the accumulation of reactive oxygen species (ROS), oxidative stress, and cellular membrane damage, ultimately leading to plant cell death.
NCBI_SRA	S_Mianyang	soil	SRR17815048	Mianyang,China	2018-12-18	Illumina NovaSeq 6000	bromoxynil octanoate (a systemic herbicide)	Inhibition of photosystem II by blocking electron transport at the QB-binding site of the D16 protein disrupts photosynthetic activity, resulting in the accumulation of reactive oxygen species (ROS), oxidative stress, and cellular membrane damage, ultimately leading to plant cell death.
NCBI_SRA	S_Nanjing	soil	SRR17815049	Nanjing,China	2018-11-18	Illumina NovaSeq 6000	bromoxynil octanoate (a systemic herbicide)	Inhibition of photosystem II by blocking electron transport at the QB-binding site of the D17 protein disrupts photosynthetic activity, resulting in the accumulation of reactive oxygen species (ROS), oxidative stress, and cellular membrane damage, ultimately leading to plant cell death.
NCBI_SRA	S_Nanjing	soil	SRR17815050	Nanjing,China	2018-11-18	Illumina NovaSeq 6000	bromoxynil octanoate (a systemic herbicide)	Inhibition of photosystem II by blocking electron transport at the QB-binding site of the D18 protein disrupts photosynthetic activity, resulting in the accumulation of reactive oxygen species (ROS), oxidative stress, and cellular membrane damage, ultimately leading to plant cell death.
NCBI_SRA	S_Diamantina	soil	SRR9722237	Diamantina, Brazil	2019-07-21	Illumina HiSeq 2500	atrazine (Triazine herbicides)	Inhibition of electron transport in photosystem II, specifically at the QB-binding site of the D1 protein, disrupts the photosynthetic electron flow, leading to the accumulation of reactive oxygen species (ROS), oxidative damage, and impaired energy production. This results in membrane degradation and chlorophyll loss, ultimately causing cell death in plants.
NCBI_SRA	S_Diamantina	soil	SRR9722238	Diamantina, Brazil	2019-07-21	Illumina HiSeq 2500	atrazine (Triazine herbicides)	Inhibition of electron transport in photosystem II, specifically at the QB-binding site of the D2 protein, disrupts the photosynthetic electron flow, leading to the accumulation of reactive oxygen species (ROS), oxidative damage, and impaired energy production. This results in membrane degradation and chlorophyll loss, ultimately causing cell death in plants.

## Sheet: Table S2
Table S2. Sample information for each group.
Group	Confirmation of Contamination	Type of Soil/Water	Inclusion Criteria
S_Qingdao	Lab Test	Agricultural soil	The herbicide solution used in the experiment was prepared with methanol and added to the soil at the designated concentration.
CK_Qingdao	Lab Test	Agricultural soil	Add the same volumes of methanol as S-Qingdao
S_Haikou	Lab Test	Agricultural soil	Add the appropriate concentration of herbicide
CK_Haikou	Lab Test	Agricultural soil	Set up the control for the S-Haikou sample with only water added.
S_Nanjing	Lab Test	Pesticide plant soil/Agricultural soil	Add the appropriate concentration of herbicide
S_Mianyang	Lab Test	Agricultural soil	Add the appropriate concentration of herbicide
S_Yingtan	Lab Test	Agricultural soil	Add the appropriate concentration of herbicide
S_Diamantina	Lab Test	Rhizospheric soil	Add the appropriate concentration of herbicide
W_Mont-Saint-Hilaire	Lab Test	Lake water	Add the appropriate concentration of herbicide

## Sheet: Figure S1
Figure S1. Changes in the ARGs within different groups. Average of the abundance in S_Nanjing (A), S_Yingtan (B), S_Mianyang (C), S_Haikou (D), S_Qingdao (E), S_Diamantina (F), W_Mont-Saint-Hilaire (G), CK_Qingdao (H), CK_Haikou (I).

## Sheet: Figure S2
	Figure S2. Heatmap of the average abundance of ARG types in different groups.

## Sheet: Figure S3
	Figure S3. Heatmap of the average abundance of shared ARGs across polluted soil groups (S_Nanjing, S_Yingtan, S_Mianyang, S_Haikou, S_Qingdao, S_Diamantina).

## Sheet: Figure S4
Figure S4. Pie chart of the average abundance of bacterial communities at the phylum level.

## Sheet: Figure S5
Figure S5. The Pie chart of the abundance of bacterial community at the genus level in S_Nanjing and W_Mont-Saint-Hilaire.

## Sheet: Figure S6
Figure S6.Venn plots for the number of ARGs subtypes in contaminated soil groups (S_Nanjing, S_Yingtan, S_Mianyang, S_Haikou, S_Qingdao, S_Diamantina) (A). Venn plots of ARGs subtypes in S_Qingdao and CK_Qingdao (B), S_Haikou and CK_Haikou (C).

## Sheet: Figure S7
Figure S7. Alpha diversity indices boxplot in different groups at the species level (A).Principal Coordinates Analysis (PCoA) based on the genus level between groups. X-axis, 1st principal component and Y-axis, 2nd principal component; 36.465% in brackets represents contributions of PC1 components to samples, 12.766% represents contributions of PC2 components to samples. A dot represents each sam…

## Sheet: Figure S8
Figure S8. Volcano Plot of differentially ARGs in Qingdao and Haikou groups.

[truncated: 2 more sheets: Figure S9, Figure S10]
